# Supplementary material for: Phenotypic findings and pregnancy outcomes of fetal rare autosomal aneuploidies detected using chromosomal microarray analysis
Source: Hum Genomics. 2022 Dec 1;16:64. doi: 10.1186/s40246-022-00438-4 (PMC9714082; doi:10.1186/s40246-022-00438-4)
Supplement: Supplementary file 1 — Additional file1: Table S1 Clinical findings, molecular cytogenetic results, and outcomes of 90 fetal RAA cases. [file 40246_2022_438_MOESM1_ESM.xlsx]

## Sheet: Table S1 Clinical findings, mol
Table S1 Clinical findings, molecular cytogenetic results, and outcomes of 90 fetal RAA cases
Case	MA (years old)	GA (weeks)	Clinical findings		NIPS result	CMA result	Karyotyping/FISH result	Outcome
			General data	Ultrasound abnormalities
1	39	19	AMA	Echogenic fetal bowel	Increased chr2	AF: arr(2)×3[0.1]	AF: mos47,XN,+2[8]/46,XN[19]	Premature delivery
2	35	13	AMA	Exencephaly; diaphragmatic hernia; fetal cystic hygroma	-	CVS: arr(2)×3[0.2]	-	TOP
3	36	17	AMA	Thicken NT	-	AF: arr(2)×3[0.15]	-	TOP
4	29	23	High risk of MSS	Coarctation of aorta; SUA; PLSVC; rocker-bottom foot	Increased chr2	AF: arr(2)×3[0.22]	AF: mos 47,XN,+2[2]/46,XN[33]; nuc ish（D2Z1X3,BCRX2) [6/100]	TOP
5	32	14	Adverse pregnancy history	-	-	CVS: arr(2)×3[0.23]; AF: Normal (CMA)	AF: Normal (Karyotyping)	Normal, Liveborn
6	42	18	AMA; high risk of MSS	-	-	AF: arr(2)×3[0.45]	AF: mos 47,XN,+2[1]/46,XN[24]	TOP
7	27	18	-	-	High risk of NIPS	AF: arr(2)×3[0.47]	-	Premature delivery (necrotizing enterocolitis)
8	42	19	AMA	-	-	AF: arr(2)×3[0.35]	-	TOP
9	28	18	-	-	Increased chr3	AF: arr(3)×3[0.15]	-	TOP
10	30	18	-	-	Increased chr3	AF: arr(3)×3[0.16]	-	Normal, Liveborn
11	28	12	Adverse pregnancy history	Thicken NT; tethered spinal cord	-	CVS: arr(3)×3[0.25]	-	TOP
12	25	13	High risk of MSS	Congenital cardiac malformation (tetralogy of fallot)	-	CVS: arr(4)×3	-	TOP
13	38	13	AMA; high risk of MSS	Reversed a-wave	-	CVS: arr(4)×3	-	TOP
14	40	12	AMA; adverse pregnancy history	-	-	AF: arr(5)×3[0.6]	CVS: Normal (Karyotyping); AF: Normal (Karyotyping)	Normal, Liveborn
15	32	13	High risk of MSS	-	-	CVS: arr(7)×3[0.15]; AF: Normal (CMA)	CVS: Normal (Karyotyping); AF: Normal (Karyotyping)	Premature delivery (hypospadias)
16	37	18	AMA	-	Increased chr7	AF: arr(7)×3[0.1]	-	Normal, Liveborn
17	31	16	-	-	Increased chr7	AF: arr(7)×3[0.1]	AF: mos 47,XN,+7[2]/46,XN[16]	TOP (UPD 7 excluded )
18	37	18	AMA; parental thalassemia	-	-	AF: arr(7)×3[0.2]	-	Normal,Liveborn
19	38	19	AMA	-	Increased chr7	AF: arr(7)×2-3[0.1]	AF: Normal (Karyotyping)	TOP
20	28	23	-	Mild fetal ventriculomegaly; short femur length; atrial septal aneurysm; foot varus	-	AF: arr(7)×3[0.3]	AF: mos 47,XN,+7[4]/46,XN[18]	TOP
21	30	18	-	-	Increased chr7	AF: arr(7)×3[0.2]	-	TOP
22	35	28	AMA	Ventricular septal defect; IUGR	-	CB: arr(8)×3[0.2]	-	TOP
23	29	20	-	-	Increased chr8	AF: arr(8)×3[0.42]	-	TOP
24	34	12	Adverse pregnancy history	-	-	CVS: arr(8)×3[0.28]	-	Normal, Liveborn
25	42	23	AMA	Renal echo enhancement; echogenic intracardiac focus; left ureteral dilatation	-	AF: arr(9)×3[0.4]	AF: 47,XN,+9[6]/46,XN[18]; CB: mos 47,XN,+9[2]/46,XN[98]	Live born (refusal to provide information)
26	37	23	AMA	Short femur length; SUA; diaphragmatic hernia	-	AF: arr(9)×3[0.36]	AF: mos47,XN,+9[7]/46,XN[15]	TOP
27	27	15	High risk of MSS	-	-	AF: arr(9)×3[0.36]	-	TOP
28	30	20	High risk of MSS	Absent gallbladder	High risk of NIPS for chromosome 21	AF: arr(9)×3[0.24]	AF: mos 47,XN,+9[5]/46,XN[28]	TOP
29	28	19	-	PLSVC	Increased chr9	AF: arr(9)×3[0.15]	AF: mos 47,XN,+9[10]/46,XN[21]	TOP
30	40	18	AMA	-	Increased chr9	AF: arr(9)×3[0.1]	-	TOP
31	26	17	-	-	Increased chr9	AF: arr(9)×3[0.45]	AF: mos 47,XN,+9[12]/46,XN[8]	TOP
32	28	17	-	Right aortic arch; PLSVC; pulmonary artery dilatation	Increased chr9	AF: arr(9)×3[0.1]	-	TOP
33	40	32	AMA	mild fetal ventriculomegaly; PLSVC	-	CB: arr(9)×3[0.39]	CB: mos 47,XN,+9[3]/46,XN[97]	TOP
34	34	20	-	-	Increased chr9	AF: arr(9)×3[0.15]	-	TOP
35	25	18	-	Fetal facial dysplasia; punctate epiphyseal dysplasia; abnormal cardiovascular development; echogenic fetal bowel	Increased chr9	AF: arr(9)×3[0.3]	-	TOP
36	31	15	-	-	Increased chr9	AF: arr(9)×3[0.5]	AF: mos 47,XN,+9[3]/46,XN[27]	TOP
37	19	18	-	Persistent truncus arteriosus; small or no eyeballs	-	AF: arr(9)×3	-	TOP
38	40	13	AMA	Thicken NT	-	CVS: arr(9)×3; AF: arr(9)×3[0.83]	CVS: mos 47,XY,+9[3]/46,XX[35]; AF: mos 47,XN,+9[10]/46,XN[20]	TOP
39	35	12	AMA; high risk of MSS	-	-	CVS: arr(9)×3	CVS: mos 47,XN,+9[31]/46,XN[9]	TOP
40	28	18	Adverse pregnancy history; high risk of MSS	Thicken NT	Increased chr10	AF: arr(10)×3[0.59]	AF: mos 47,XN,+10[4]/46,XN[32]	TOP
41	18	19	High risk of MSS	-	-	AF: arr(12)×3[0.1]	-	Normal, Liveborn
42	20	23	-	Coarctation of aorta; hypoplastic aortic arch	-	AF: arr(12)×3[0.39]	AF: mos 47,XY,+12[1]/46,XY[31]	Liveborn (cardic defects)
43	23	24	-	Visceral inversion; mirror-image dextrocardia	-	AF: arr(14)×3[0.1]	-	TOP
44	40	19	AMA	-	Increased chr14	AF: arr(14)×3[0.26]	-	TOP
45	36	18	AMA	-	Increased chr15	AF: arr(15)×3[0.86]	-	TOP
46	43	16	AMA	-	Increased chr15	AF: arr(15)×3[0.1]	-	Liveborn (diagnosed as Prader-Willi syndrome )
47	28	21	Adverse pregnancy history	-	-	AF: arr(15)×3[0.44]	AF: Normal (Karyotyping)	TOP
48	34	20	-	-	Increased chr15	AF: arr(15)×3[0.1]	AF: Normal (Karyotyping)	TOP
49	38	18	AMA	-	Increased chr15	AF: arr(15)×3[0.7]	-	TOP
50	35	24	AMA	-	Increased chr15	AF: arr(15)×3[0.5]	-	TOP
51	41	24	AMA	-	-	AF: arr(15)×3[0.13]	-	Liveborn (mild motor retardation)
52	29	24	-	PLSVC; IUGR	-	AF: arr(15)×3[0.75]	-	TOP
53	32	18	High risk of MSS	Cardiovascular dysplasia	-	AF: arr(16)×3[0.29]	-	TOP
54	27	22	-	-	Increased chr16	AF: arr(16)×3[0.23]	-	TOP
55	26	17	-	-	Increased chr16	AF: arr(16)×3[0.1]	-	TOP
56	29	19	High risk of MSS	-	Increased chr16	AF: arr(16)×3[0.1]	AF: Normal (Karyotyping)	TOP
57	35	23	AMA; high risk of MSS	Ventricular septal defect; total abnormal pulmonary venous drainage	Increased chr16	AF: arr(16)×3[0.1]	AF: mos 47,XN,+16[4]/46,XN[17]	Postnatal death due to congenital heart disease
58	27	17	-	-	High risk of NIPS	AF: arr(16)×3[0.49]	-	TOP
59	25	19	High risk of MSS	-	-	AF: arr(16)×3[0.1]	-	TOP
60	20	13	-	Sirenomelia	-	CVS: arr(16)×3[0.8]	-	TOP
61	31	18	-	-	Increased chr16	AF: arr(16)×3[0.1]	-	TOP
62	29	14	High risk of MSS	-	-	AF: arr(16)×3[0.3]	-	TOP
63	31	17	High risk of MSS	-	-	AF: arr(16)×3[0.12]	-	Normal, Liveborn
64	30	18	-	-	Increased chr16	AF: arr(16)×3[0.1]	-	TOP
65	36	12	AMA; adverse pregnancy history; parental thalassemia	-	-	CVS:arr(16)×3[0.15]; AF: Normal (CMA)	AF: Normal (Karyotyping); AF: Normal (FISH)	Normal, Liveborn
66	36	18	AMA	Fetal ventriculomegaly; left ulnar radius dysplasia	Increased chr16	AF: arr(16)×3[0.2]	-	TOP
67	29	16	-	-	Increased chr16	AF: arr(16)×3[0.15]	AF: Normal (Karyotyping); nuc ish (D16Z3×3,BCR×2)[15/100]	TOP
68	33	18	High risk of MSS	-	Increased chr16	AF: arr(16)×3[0.2]	AF: mos 47,XN,+16[1]/46,XN[25]; nuc ish (D16Z3×3,BCR×2)[37/100]	TOP
69	27	20	High risk of MSS; parental thalassemia	Polydactylism	-	AF: arr(16)×3[0.25]	-	Premature delivery (hand polydactyly)
70	28	25	-	Cardiovascular dysplasia	-	AF: arr(16)×3[0.31]	-	TOP
71	32	20	High risk of MSS	IUGR; butterfly vertebra	Increased chr16	AF: arr(16)×3[0.34]	AF: mos47,XN,+16[1]/46,XN[19]; nuc ish (D16Z3×3, BCR×2) [15] / (D16Z3x2, BCR×2) [185]; CB: Normal (Karyotyping); nuc ish (D16Z3×3, BCR×2) [7] /(D16Z3x2, BCR×2) [193]	TOP
72	28	14	-	Cardiac dextroposition; left lung echo-enhancement	-	CVS: arr(16)×3	-	TOP
73	40	17	AMA	Umbilical cord cyst	-	AF: arr(20)×3[0.15]	-	TOP
74	22	14	High risk of MSS	Thicken NT	-	CVS: arr(20)×3[0.37]	-	Normal, Liveborn
75	36	20	AMA	-	Increased chr22	AF: arr(22)×3[0.15]	AF: mos47,XN,+22[2]/46,XN[18]	Premature delivery
76	37	16	AMA	IUGR	Increased chr22	AF: arr(22)×3[0.1]	AF: Normal (Karyotyping)	TOP
77	25	16	High risk of MSS	-	Increased chr22	AF: arr(22)×3[0.25]	AF: Normal (Karyotyping)	Normal, Liveborn
78	37	21	AMA; high risk of MSS	Thicken NT	-	AF: arr(22)×3[0.25]	-	Normal, Liveborn
79	33	26	-	-	Increased chr22	AF: arr(22)×3[0.15]	-	Normal, Liveborn
80	32	17	Parental thalassemia	-	Increased chr22	AF: arr(22)×3[0.1]	-	Liveborn (developmental retardation, hydrocele testis, and ventricular septal defect)
81	33	12	-	Thicken NT; SUA; Reversed a-wave	-	CVS: arr(22)×3[0.74]	CVS: Normal (CS)	TOP
82	31	14	-	Thicken NT	-	CVS: arr(22)×3[0.4]; AF: arr[GRCh37] 21q21.1q21.3(19314275_27775306)x1dn	AF: 45,XN,psu dic(22;21) (p12;q22)del(21)(q21q21)dn	Normal, Liveborn
83	29	25	-	Ventricular septal defect	Increased chr22	AF: arr(22)×3[0.1]	-	Premature delivery
84	42	20	AMA	Mutiple malformations (IUGR; fetal ventriculomegaly; enlarged cisterna magna; PLSVC; thymic dysplasia)	Increased chr22	AF: arr(22)×3[0.15]	-	TOP
85	37	17	AMA; high risk of MSS	-	-	AF: arr(22)×3[0.35]	-	TOP
86	26	20	-	Short femur and humerus	Increased chr22	AF: arr(22)×3[0.15]	-	TOP
87	31	17	High risk of MSS	-	Increased chr22	AF: arr(22)×3[0.3]	-	TOP
88	37	18	AMA	Thicken NT	-	AF: arr(22)×3[0.83]	-	TOP
89	41	22	AMA; high risk of MSS	-	-	AF: arr(22)×3[0.42]	-	TOP
90	42	12	AMA; high risk of MSS	-	-	CVS: arr(22)×3	-	Normal, Liveborn
Abbreviations: chr: chromosome; MA: maternal age; GA: gestational age; CVS: chorionic villus sampling; AF: amniotic fluid; CB: cord blood; NIPS: non-invasive prenatal screening; CMA: chromosomal microarray analysis; FISH: fluorescence in situ hybridization; AMA: advanced maternal age; MSS: maternal serum screening; NT: nuchal translucency; SUA: single umbilical artery; PLSVC: persistent left supe…
